# Supplementary material for: Spectroscopic Analyses and Antimicrobial Activity of Novel Ciprofloxacin and 7-Hydroxy-4-methylcoumarin, the Plant-Based Natural Benzopyrone Derivative
Source: Int J Mol Sci. 2022 Jul 20;23(14):8019. doi: 10.3390/ijms23148019 (PMC9316271; doi:10.3390/ijms23148019)
Supplement: Supplementary file 1 [file ijms-23-08019-s001.zip]

Archive with 1 entries (1 files):
- ijms-1808278-supplementary.pdf
